# Supplementary material for: First detection of Candidatus Rickettsia tarasevichiae in Hyalomma marginatum ticks
Source: PLoS One. 2024 Feb 2;19(2):e0296757. doi: 10.1371/journal.pone.0296757 (PMC10836667; doi:10.1371/journal.pone.0296757)
Supplement: S1 File — (ZIP) [file pone.0296757.s001.zip]

Archive with 15 entries (15 files):
- ╡╪═╝/CN-sheng-A.dbf
- ╡╪═╝/CN-sheng-A.prj
- ╡╪═╝/CN-sheng-A.sbn
- ╡╪═╝/CN-sheng-A.sbx
- ╡╪═╝/CN-sheng-A.shp
- ╡╪═╝/CN-sheng-A.shx
- ╡╪═╝/CN-shi-A.dbf
- ╡╪═╝/CN-shi-A.prj
- ╡╪═╝/CN-shi-A.sbn
- ╡╪═╝/CN-shi-A.sbx
- ╡╪═╝/CN-shi-A.shp
- ╡╪═╝/CN-shi-A.shx
- ╡╪═╝/sheng.rar
- ╡╪═╝/shi.rar
- ╡╪═╝/╓╨╣·╕≈╩í╖▌╙δ╡╪╝╢╩╨╡─▒α┬δ(1).xls
