# Supplementary material for: First detection of Candidatus Rickettsia tarasevichiae in Hyalomma marginatum ticks
Source: PLoS One. 2024 Feb 2;19(2):e0296757. doi: 10.1371/journal.pone.0296757 (PMC10836667; doi:10.1371/journal.pone.0296757)
Supplement: S1 File — (ZIP) [file pone.0296757.s001.zip › ╡╪═╝/╓╨╣·╕≈╩í╖▌╙δ╡╪╝╢╩╨╡─▒α┬δ(1).xls]

## Sheet: Tbl_Base_City
CityID	ProvinceID	CityCode		CityNameC
110100	110000	110100	北京市	北京市
120100	120000	120100	天津市	天津市
130100	130000	130100	河北省	石家庄市
130200	130000	130200	河北省	唐山市
130300	130000	130300	河北省	秦皇岛市
130400	130000	130400	河北省	邯郸市
130500	130000	130500	河北省	邢台市
130600	130000	130600	河北省	保定市
130700	130000	130700	河北省	张家口市
130800	130000	130800	河北省	承德市
130900	130000	130900	河北省	沧州市
131000	130000	131000	河北省	廊坊市
131100	130000	131100	河北省	衡水市
140100	140000	140100	山西省	太原市
140200	140000	140200	山西省	大同市
140300	140000	140300	山西省	阳泉市
140400	140000	140400	山西省	长治市
140500	140000	140500	山西省	晋城市
140600	140000	140600	山西省	朔州市
140700	140000	140700	山西省	晋中市
140800	140000	140800	山西省	运城市
140900	140000	140900	山西省	忻州市
141000	140000	141000	山西省	临汾市
141100	140000	141100	山西省	吕梁市
150100	150000	150100	内蒙古自治区	呼和浩特市
150200	150000	150200	内蒙古自治区	包头市
150300	150000	150300	内蒙古自治区	乌海市
150400	150000	150400	内蒙古自治区	赤峰市
150500	150000	150500	内蒙古自治区	通辽市
150600	150000	150600	内蒙古自治区	鄂尔多斯市
150700	150000	150700	内蒙古自治区	呼伦贝尔市
150800	150000	150800	内蒙古自治区	巴彦淖尔市
150900	150000	150900	内蒙古自治区	乌兰察布市
152200	150000	152200	内蒙古自治区	兴安盟
152500	150000	152500	内蒙古自治区	锡林郭勒盟
152900	150000	152900	内蒙古自治区	阿拉善盟
210100	210000	210100	辽宁省	沈阳市
210200	210000	210200	辽宁省	大连市
210300	210000	210300	辽宁省	鞍山市
210400	210000	210400	辽宁省	抚顺市
210500	210000	210500	辽宁省	本溪市
210600	210000	210600	辽宁省	丹东市
210700	210000	210700	辽宁省	锦州市
210800	210000	210800	辽宁省	营口市
210900	210000	210900	辽宁省	阜新市
211000	210000	211000	辽宁省	辽阳市
211100	210000	211100	辽宁省	盘锦市
211200	210000	211200	辽宁省	铁岭市
211300	210000	211300	辽宁省	朝阳市
211400	210000	211400	辽宁省	葫芦岛市
220100	220000	220100	吉林省	长春市
220200	220000	220200	吉林省	吉林市
220300	220000	220300	吉林省	四平市
220400	220000	220400	吉林省	辽源市
220500	220000	220500	吉林省	通化市
220600	220000	220600	吉林省	白山市
220700	220000	220700	吉林省	松原市
220800	220000	220800	吉林省	白城市
222400	220000	222400	吉林省	延边朝鲜族自治州
230100	230000	230100	黑龙江省	哈尔滨市
230200	230000	230200	黑龙江省	齐齐哈尔市
230300	230000	230300	黑龙江省	鸡西市
230400	230000	230400	黑龙江省	鹤岗市
230500	230000	230500	黑龙江省	双鸭山市
230600	230000	230600	黑龙江省	大庆市
230700	230000	230700	黑龙江省	伊春市
230800	230000	230800	黑龙江省	佳木斯市
230900	230000	230900	黑龙江省	七台河市
231000	230000	231000	黑龙江省	牡丹江市
231100	230000	231100	黑龙江省	黑河市
231200	230000	231200	黑龙江省	绥化市
232700	230000	232700	黑龙江省	大兴安岭地区
310100	310000	310100	上海市	上海市
320100	320000	320100	江苏省	南京市
320200	320000	320200	江苏省	无锡市
320300	320000	320300	江苏省	徐州市
320400	320000	320400	江苏省	常州市
320500	320000	320500	江苏省	苏州市
320600	320000	320600	江苏省	南通市
320700	320000	320700	江苏省	连云港市
320800	320000	320800	江苏省	淮安市
320900	320000	320900	江苏省	盐城市
321000	320000	321000	江苏省	扬州市
321100	320000	321100	江苏省	镇江市
321200	320000	321200	江苏省	泰州市
321300	320000	321300	江苏省	宿迁市
330100	330000	330100	浙江省	杭州市
330200	330000	330200	浙江省	宁波市
330300	330000	330300	浙江省	温州市
330400	330000	330400	浙江省	嘉兴市
330500	330000	330500	浙江省	湖州市
330600	330000	330600	浙江省	绍兴市
330700	330000	330700	浙江省	金华市
330800	330000	330800	浙江省	衢州市
330900	330000	330900	浙江省	舟山市
331000	330000	331000	浙江省	台州市
331100	330000	331100	浙江省	丽水市
340100	340000	340100	安徽省	合肥市
340200	340000	340200	安徽省	芜湖市
340300	340000	340300	安徽省	蚌埠市
340400	340000	340400	安徽省	淮南市
340500	340000	340500	安徽省	马鞍山市
340600	340000	340600	安徽省	淮北市
340700	340000	340700	安徽省	铜陵市
340800	340000	340800	安徽省	安庆市
341000	340000	341000	安徽省	黄山市
341100	340000	341100	安徽省	滁州市
341200	340000	341200	安徽省	阜阳市
341300	340000	341300	安徽省	宿州市
341400	340000	341400	安徽省	巢湖市
341500	340000	341500	安徽省	六安市
341600	340000	341600	安徽省	亳州市
341700	340000	341700	安徽省	池州市
341800	340000	341800	安徽省	宣城市
350100	350000	350100	福建省	福州市
350200	350000	350200	福建省	厦门市
350300	350000	350300	福建省	莆田市
350400	350000	350400	福建省	三明市
350500	350000	350500	福建省	泉州市
350600	350000	350600	福建省	漳州市
350700	350000	350700	福建省	南平市
350800	350000	350800	福建省	龙岩市
350900	350000	350900	福建省	宁德市
360100	360000	360100	江西省	南昌市
360200	360000	360200	江西省	景德镇市
360300	360000	360300	江西省	萍乡市
360400	360000	360400	江西省	九江市
360500	360000	360500	江西省	新余市
360600	360000	360600	江西省	鹰潭市
360700	360000	360700	江西省	赣州市
360800	360000	360800	江西省	吉安市
360900	360000	360900	江西省	宜春市
361000	360000	361000	江西省	抚州市
361100	360000	361100	江西省	上饶市
370100	370000	370100	山东省	济南市
370200	370000	370200	山东省	青岛市
370300	370000	370300	山东省	淄博市
370400	370000	370400	山东省	枣庄市
370500	370000	370500	山东省	东营市
370600	370000	370600	山东省	烟台市
370700	370000	370700	山东省	潍坊市
370800	370000	370800	山东省	济宁市
370900	370000	370900	山东省	泰安市
371000	370000	371000	山东省	威海市
371100	370000	371100	山东省	日照市
371200	370000	371200	山东省	莱芜市
371300	370000	371300	山东省	临沂市
371400	370000	371400	山东省	德州市
371500	370000	371500	山东省	聊城市
371600	370000	371600	山东省	滨州市
371700	370000	371700	山东省	荷泽市
410100	410000	410100	河南省	郑州市
410200	410000	410200	河南省	开封市
410300	410000	410300	河南省	洛阳市
410400	410000	410400	河南省	平顶山市
410500	410000	410500	河南省	安阳市
410600	410000	410600	河南省	鹤壁市
410700	410000	410700	河南省	新乡市
410800	410000	410800	河南省	焦作市
410900	410000	410900	河南省	濮阳市
411000	410000	411000	河南省	许昌市
411100	410000	411100	河南省	漯河市
411200	410000	411200	河南省	三门峡市
411300	410000	411300	河南省	南阳市
411400	410000	411400	河南省	商丘市
411500	410000	411500	河南省	信阳市
411600	410000	411600	河南省	周口市
411700	410000	411700	河南省	驻马店市
420100	420000	420100	湖北省	武汉市
420200	420000	420200	湖北省	黄石市
420300	420000	420300	湖北省	十堰市
420500	420000	420500	湖北省	宜昌市
420600	420000	420600	湖北省	襄樊市
420700	420000	420700	湖北省	鄂州市
420800	420000	420800	湖北省	荆门市
420900	420000	420900	湖北省	孝感市
421000	420000	421000	湖北省	荆州市
421100	420000	421100	湖北省	黄冈市
421200	420000	421200	湖北省	咸宁市
421300	420000	421300	湖北省	随州市
422800	420000	422800	湖北省	恩施土家族苗族自治州
429000	420000	429000	湖北省	省直辖行政单位
430100	430000	430100	湖南省	长沙市
430200	430000	430200	湖南省	株洲市
430300	430000	430300	湖南省	湘潭市
430400	430000	430400	湖南省	衡阳市
430500	430000	430500	湖南省	邵阳市
430600	430000	430600	湖南省	岳阳市
430700	430000	430700	湖南省	常德市
430800	430000	430800	湖南省	张家界市
430900	430000	430900	湖南省	益阳市
431000	430000	431000	湖南省	郴州市
431100	430000	431100	湖南省	永州市
431200	430000	431200	湖南省	怀化市
431300	430000	431300	湖南省	娄底市
433100	430000	433100	湖南省	湘西土家族苗族自治州
440100	440000	440100	广东省	广州市
440200	440000	440200	广东省	韶关市
440300	440000	440300	广东省	深圳市
440400	440000	440400	广东省	珠海市
440500	440000	440500	广东省	汕头市
440600	440000	440600	广东省	佛山市
440700	440000	440700	广东省	江门市
440800	440000	440800	广东省	湛江市
440900	440000	440900	广东省	茂名市
441200	440000	441200	广东省	肇庆市
441300	440000	441300	广东省	惠州市
441400	440000	441400	广东省	梅州市
441500	440000	441500	广东省	汕尾市
441600	440000	441600	广东省	河源市
441700	440000	441700	广东省	阳江市
441800	440000	441800	广东省	清远市
441900	440000	441900	广东省	东莞市
442000	440000	442000	广东省	中山市
445100	440000	445100	广东省	潮州市
445200	440000	445200	广东省	揭阳市
445300	440000	445300	广东省	云浮市
450100	450000	450100	广西壮族自治区	南宁市
450200	450000	450200	广西壮族自治区	柳州市
450300	450000	450300	广西壮族自治区	桂林市
450400	450000	450400	广西壮族自治区	梧州市
450500	450000	450500	广西壮族自治区	北海市
450600	450000	450600	广西壮族自治区	防城港市
450700	450000	450700	广西壮族自治区	钦州市
450800	450000	450800	广西壮族自治区	贵港市
450900	450000	450900	广西壮族自治区	玉林市
451000	450000	451000	广西壮族自治区	百色市
451100	450000	451100	广西壮族自治区	贺州市
451200	450000	451200	广西壮族自治区	河池市
451300	450000	451300	广西壮族自治区	来宾市
451400	450000	451400	广西壮族自治区	崇左市
460100	460000	460100	海南省	海口市
460200	460000	460200	海南省	三亚市
500100	500000	500100	重庆市	重庆市
510100	510000	510100	四川省	成都市
510300	510000	510300	四川省	自贡市
510400	510000	510400	四川省	攀枝花市
510500	510000	510500	四川省	泸州市
510600	510000	510600	四川省	德阳市
510700	510000	510700	四川省	绵阳市
510800	510000	510800	四川省	广元市
510900	510000	510900	四川省	遂宁市
511000	510000	511000	四川省	内江市
511100	510000	511100	四川省	乐山市
511300	510000	511300	四川省	南充市
511400	510000	511400	四川省	眉山市
511500	510000	511500	四川省	宜宾市
511600	510000	511600	四川省	广安市
511700	510000	511700	四川省	达州市
511800	510000	511800	四川省	雅安市
511900	510000	511900	四川省	巴中市
512000	510000	512000	四川省	资阳市
513200	510000	513200	四川省	阿坝藏族羌族自治州
513300	510000	513300	四川省	甘孜藏族自治州
513400	510000	513400	四川省	凉山彝族自治州
520100	520000	520100	贵州省	贵阳市
520200	520000	520200	贵州省	六盘水市
520300	520000	520300	贵州省	遵义市
520400	520000	520400	贵州省	安顺市
522200	520000	522200	贵州省	铜仁地区
522300	520000	522300	贵州省	黔西南布依族苗族自治州
522400	520000	522400	贵州省	毕节地区
522600	520000	522600	贵州省	黔东南苗族侗族自治州
522700	520000	522700	贵州省	黔南布依族苗族自治州
530100	530000	530100	云南省	昆明市
530300	530000	530300	云南省	曲靖市
530400	530000	530400	云南省	玉溪市
530500	530000	530500	云南省	保山市
530600	530000	530600	云南省	昭通市
530700	530000	530700	云南省	丽江市
530800	530000	530800	云南省	思茅市
530900	530000	530900	云南省	临沧市
532300	530000	532300	云南省	楚雄彝族自治州
532500	530000	532500	云南省	红河哈尼族彝族自治州
532600	530000	532600	云南省	文山壮族苗族自治州
532800	530000	532800	云南省	西双版纳傣族自治州
532900	530000	532900	云南省	大理白族自治州
533100	530000	533100	云南省	德宏傣族景颇族自治州
533300	530000	533300	云南省	怒江傈僳族自治州
533400	530000	533400	云南省	迪庆藏族自治州
540100	540000	540100	西藏自治区	拉萨市
542100	540000	542100	西藏自治区	昌都地区
542200	540000	542200	西藏自治区	山南地区
542300	540000	542300	西藏自治区	日喀则地区
542400	540000	542400	西藏自治区	那曲地区
542500	540000	542500	西藏自治区	阿里地区
542600	540000	542600	西藏自治区	林芝地区
610100	610000	610100	陕西省	西安市
610200	610000	610200	陕西省	铜川市
610300	610000	610300	陕西省	宝鸡市
610400	610000	610400	陕西省	咸阳市
610500	610000	610500	陕西省	渭南市
610600	610000	610600	陕西省	延安市
610700	610000	610700	陕西省	汉中市
610800	610000	610800	陕西省	榆林市
610900	610000	610900	陕西省	安康市
611000	610000	611000	陕西省	商洛市
620100	620000	620100	甘肃省	兰州市
620200	620000	620200	甘肃省	嘉峪关市
620300	620000	620300	甘肃省	金昌市
620400	620000	620400	甘肃省	白银市
620500	620000	620500	甘肃省	天水市
620600	620000	620600	甘肃省	武威市
620700	620000	620700	甘肃省	张掖市
620800	620000	620800	甘肃省	平凉市
620900	620000	620900	甘肃省	酒泉市
621000	620000	621000	甘肃省	庆阳市
621100	620000	621100	甘肃省	定西市
621200	620000	621200	甘肃省	陇南市
622900	620000	622900	甘肃省	临夏回族自治州
623000	620000	623000	甘肃省	甘南藏族自治州
630100	630000	630100	青海省	西宁市
632100	630000	632100	青海省	海东地区
632200	630000	632200	青海省	海北藏族自治州
632300	630000	632300	青海省	黄南藏族自治州
632500	630000	632500	青海省	海南藏族自治州
632600	630000	632600	青海省	果洛藏族自治州
632700	630000	632700	青海省	玉树藏族自治州
632800	630000	632800	青海省	海西蒙古族藏族自治州
640100	640000	640100	宁夏回族自治区	银川市
640200	640000	640200	宁夏回族自治区	石嘴山市
640300	640000	640300	宁夏回族自治区	吴忠市
640400	640000	640400	宁夏回族自治区	固原市
640500	640000	640500	宁夏回族自治区	中卫市
650100	650000	650100	新疆维吾尔自治区	乌鲁木齐市
650200	650000	650200	新疆维吾尔自治区	克拉玛依市
652100	650000	652100	新疆维吾尔自治区	吐鲁番地区
652200	650000	652200	新疆维吾尔自治区	哈密地区
652300	650000	652300	新疆维吾尔自治区	昌吉回族自治州
652700	650000	652700	新疆维吾尔自治区	博尔塔拉蒙古自治州
652800	650000	652800	新疆维吾尔自治区	巴音郭楞蒙古自治州
652900	650000	652900	新疆维吾尔自治区	阿克苏地区
653000	650000	653000	新疆维吾尔自治区	克孜勒苏柯尔克孜自治州
653100	650000	653100	新疆维吾尔自治区	喀什地区
653200	650000	653200	新疆维吾尔自治区	和田地区
654000	650000	654000	新疆维吾尔自治区	伊犁哈萨克自治州
654200	650000	654200	新疆维吾尔自治区	塔城地区
654300	650000	654300	新疆维吾尔自治区	阿勒泰地区
659001	650000	659001	新疆维吾尔自治区	石河子市

## Sheet: Tbl_Base_Province
ProvinceID	ProvinceCode	ProvinceNameC	ProvinceNameE	ValidFlag	CreateUserID	CreateTime	ModifyUserID	ModifyTime
110000	110000	北京市	Beijing	0		2006-12-05 17:35:01
120000	120000	天津市	Tianjin	0		2006-12-05 17:35:01
130000	130000	河北省	Hebei	0		2006-12-05 17:35:01
140000	140000	山西省	Shanxi	0		2006-12-05 17:35:01
150000	150000	内蒙古自治区	Inner Mongolia	0		2006-12-05 17:35:01
210000	210000	辽宁省	Liaoning	0		2006-12-05 17:35:01
220000	220000	吉林省	Jilin	0		2006-12-05 17:35:01
230000	230000	黑龙江省	Heilongjiang	0		2006-12-05 17:35:01
310000	310000	上海市	Shanghai	0		2006-12-05 17:35:01
320000	320000	江苏省	Jiangsu	0		2006-12-05 17:35:01
330000	330000	浙江省	Zhejiang	0		2006-12-05 17:35:01
340000	340000	安徽省	Anhui	0		2006-12-05 17:35:01
350000	350000	福建省	Fujian	0		2006-12-05 17:35:01
360000	360000	江西省	Jiangxi	0		2006-12-05 17:35:01
370000	370000	山东省	Shandong	0		2006-12-05 17:35:01
410000	410000	河南省	Henan	0		2006-12-05 17:35:01
420000	420000	湖北省	Hubei	0		2006-12-05 17:35:01
430000	430000	湖南省	Hunan	0		2006-12-05 17:35:01
440000	440000	广东省	Guangdong	0		2006-12-05 17:35:01
450000	450000	广西壮族自治区	Guangxi	0		2006-12-05 17:35:01
460000	460000	海南省	Hainan	0		2006-12-05 17:35:01
500000	500000	重庆市	Chongqing	0		2006-12-05 17:35:01
510000	510000	四川省	Sichuan	0		2006-12-05 17:35:01
520000	520000	贵州省	Guizhou	0		2006-12-05 17:35:01
530000	530000	云南省	Yunan	0		2006-12-05 17:35:01
540000	540000	西藏自治区	Tibet	0		2006-12-05 17:35:01
610000	610000	陕西省	Shaanxi	0		2006-12-05 17:35:01
620000	620000	甘肃省	Gansu	0		2006-12-05 17:35:01
630000	630000	青海省	Qinghai	0		2006-12-05 17:35:01
640000	640000	宁夏回族自治区	Ningxia	0		2006-12-05 17:35:01
650000	650000	新疆维吾尔自治区	Xinjiang	0		2006-12-05 17:35:01
710000	710000	台湾省	Taiwan	0		2006-12-05 17:35:01
810000	810000	香港特别行政区	Hongkong	0		2006-12-05 17:35:01
820000	820000	澳门特别行政区	Macau	0		2006-12-05 17:35:01
